# Supplementary material for: Characterization of Sub-Regional Variation in Saccharomyces Populations and Grape Phenolic Composition in Pinot Noir Vineyards of a Canadian Wine Region
Source: Front Genet. 2020 Aug 31;11:908. doi: 10.3389/fgene.2020.00908 (PMC7489054; doi:10.3389/fgene.2020.00908)
Supplement: Supplementary file 9 [file Table_8.XLSX]

## Sheet: Table S8
MLG	C3		AT4		OO9		C5		C4		C8		O91		SCAAT3		YLR		SCY
OK129	121	121	293	293	452	452	120	120	250	250	146	146	292	292	400	400	126	126	291	291
OK125	121	121	293	291	452	446	120	164	250	259	146	139	259	259	400	382	126	126	291	291
OK124	121	121	293	291	452	446	120	164	250	259	146	139	259	259	382	403	126	126	291	291
OK123	121	121	293	291	452	446	120	164	250	250	146	139	292	259	400	382	126	126	291	288
OK137	121	109	279	279	452	420	120	120	253	262	133	133	254	254	380	380	126	117	279	279
PDM-12.69	121	115	276	289	422	434	124	132	310	310	146	139	268	316	388	388	126	126	305	311
ProElif.70	121	115	276	289	422	434	124	132	310	310	146	139	268	316	388	388	126	126	311	311
ProElif.63	121	115	276	289	422	434	124	132	310	310	146	139	268	320	388	388	126	126	311	311
OK7	112	112	291	291	425	425	120	120	250	250	150	150	459	459	409	409	114	114	279	279
LalD254-AEBPC-HPS	121	121	275	275	449	449	122	122	256	256	150	150	274	274	380	380	126	126	279	279
LalD21.120	121	121	293	287	446	446	122	191	250	244	143	143	301	301	385	385	126	126	279	279
OK114	121	121	277	277	452	452	120	120	253	253	133	133	254	254	380	380	117	117	279	279
OK189	124	124	299	299	420	420	148	148	253	253	139	139	248	248	406	406	126	126	279	279
RenAnd	121	121	275	275	449	449	122	122	256	256	150	150	274	274	409	409	126	126	279	279
OK140	109	109	279	279	420	420	120	120	262	262	133	133	254	254	496	496	117	117	279	279
OK17	115	139	299	299	452	420	155	161	265	265	139	139	277	277	388	388	114	114	291	326
OK128	121	121	293	293	452	452	139	139	262	262	146	146	259	259	388	388	114	114	279	279
LalRC212.A	121	121	275	275	452	449	120	120	262	256	146	150	316	316	380	380	126	126	311	358
VtQuartz.26	115	115	276	289	422	434	132	132	310	310	146	146	268	316	388	483	126	126	305	311
VtQuartz.30	115	115	276	289	422	434	124	132	310	310	146	146	268	316	388	483	126	126	305	311
OK50	121	136	275	295	452	449	120	139	262	262	146	150	245	245	403	403	126	126	311	311
OK205	124	124	289	289	446	446	137	137	262	262	153	153	274	274	425	425	126	126	279	279
OK208	124	124	277	277	420	420	157	157	262	262	130	130	254	254	380	380	126	126	279	279
OK195	124	124	279	279	420	420	120	120	279	279	130	130	254	254	397	397	123	123	276	276
OK211	124	124	277	277	420	420	122	157	262	262	130	130	254	254	380	380	126	126	279	279
OK225	124	124	277	277	393	393	159	159	253	253	130	130	254	254	380	380	117	117	279	279
OK224	124	124	277	277	393	393	159	159	253	315	130	130	254	254	380	380	117	117	279	279
OK117	121	121	277	277	420	420	120	120	271	271	146	146	298	298	406	406	126	126	279	279
OK210	124	124	277	277	420	420	166	166	262	262	133	133	259	259	373	373	126	126	279	279
OK151	109	109	277	277	420	420	120	120	279	279	133	133	254	254	397	397	123	123	279	279
OK214	124	124	277	277	420	420	120	120	279	279	150	150	254	254	397	397	114	114	279	279
OK219	124	124	277	277	420	420	159	159	266	266	133	133	254	254	400	400	114	114	279	279
OK220	124	124	277	277	420	420	159	159	266	266	133	133	254	254	400	406	114	114	279	279
OK218	124	124	277	277	420	420	159	159	266	266	133	136	254	254	400	400	114	114	279	279
OK213	124	124	277	277	420	420	120	120	279	279	150	150	254	254	397	397	114	120	279	279
OK215	124	124	277	277	420	420	120	120	279	279	150	153	254	254	397	397	114	114	279	279
AnVIN13-4.38	115	115	293	289	422	425	124	122	310	310	146	139	268	307	400	388	126	126	279	311
OK217	124	124	277	277	420	420	161	159	266	266	133	133	254	254	400	400	114	114	279	279
AnVIN13-4.42	115	115	293	293	422	425	124	122	310	310	146	139	268	307	400	388	126	126	279	311
OK203	124	124	291	291	422	422	155	155	265	265	146	146	271	271	388	388	126	126	279	279
AEBChard.D.28	115	115	276	289	422	434	124	132	310	310	146	146	268	316	483	483	126	126	305	311
VtQuartz.21	115	115	276	276	422	434	124	132	310	310	146	146	268	316	388	483	126	126	305	311
VtQuartz.32	115	115	276	289	422	434	124	132	310	310	146	146	268	316	388	388	126	126	305	311
VtQuartz.29	115	115	276	289	422	434	124	132	310	310	146	146	268	316	388	483	126	126	305	305
VtQuartz.34	115	115	289	289	422	434	132	132	310	310	146	146	268	316	388	483	126	126	305	311
VtQuartz	115	115	276	289	422	434	124	132	310	310	146	146	268	316	388	483	126	126	311	311
Act7.148	109	109	291	291	408	408	166	166	253	253	146	146	295	295	397	397	123	123	323	323
Act7.147	109	109	291	291	408	408	166	166	253	253	146	146	295	295	397	397	123	123	326	323
OK201	124	124	291	291	422	422	155	157	265	265	146	146	271	271	388	388	126	126	279	279
OK202	124	124	291	291	422	422	155	155	265	265	146	150	271	271	388	388	126	126	279	279
OK143	109	109	275	275	399	399	120	120	297	297	130	130	254	254	397	397	123	123	276	276
OK142	109	109	275	275	399	399	120	120	297	304	130	130	254	254	397	397	123	123	276	276
OK100	121	121	291	297	452	446	122	151	253	262	146	146	292	274	444	444	126	128	279	279
OK235	124	124	293	293	391	391	157	157	262	262	133	133	259	259	380	380	126	126	279	279
AEBChard.D.65	121	115	276	289	422	434	124	132	310	310	146	139	268	316	483	438	126	126	305	311
PDM-12	121	115	276	289	422	434	124	132	310	310	146	139	268	316	388	483	126	126	305	311
LalRC212.A.90	121	121	275	275	452	449	120	120	262	256	146	146	316	316	380	380	126	126	311	358
OK209	124	124	277	277	420	420	161	161	266	266	133	133	254	254	400	400	114	114	279	279
OK212	124	124	277	277	420	420	120	120	266	266	133	133	254	254	400	400	114	114	279	279
PDM-12.64	121	115	276	289	422	434	124	132	310	310	146	139	268	316	483	422	126	126	305	311
OK233	124	124	293	277	420	391	157	157	262	262	133	130	259	254	380	380	117	117	279	279
LalRC212.A.93	121	121	275	275	452	449	120	120	262	262	146	150	316	316	380	380	126	126	358	358
OK196	124	124	279	279	420	420	120	120	259	259	133	133	254	254	382	382	126	126	279	279
OK115	121	121	277	277	408	408	120	120	253	253	133	133	254	254	380	380	117	117	279	279
OK234	124	124	293	277	420	391	157	166	262	262	133	130	259	254	380	380	117	117	279	279
LalRC212.A.92	121	121	275	275	452	449	120	120	262	262	146	150	316	316	380	380	126	126	358	361
OK221	124	124	277	277	393	393	164	164	253	253	130	130	254	254	380	380	117	117	279	279
OK222	124	124	277	277	393	393	164	166	253	253	130	130	254	254	380	380	117	117	279	279
Vt3001	121	115	291	295	446	425	139	139	256	256	146	150	298	250	388	385	126	126	279	279
VtQuartz.33	115	115	276	289	422	434	124	132	310	310	146	146	268	268	388	483	126	126	305	311
VtSyrah-Ccsauv-2056.172	121	124	291	276	452	393	122	161	265	265	146	150	274	323	400	413	126	109	279	279
VtSyrah-Ccsauv-2056.177	121	124	291	291	452	393	122	122	250	265	146	150	274	274	400	400	126	109	279	279
CY3079.A	121	124	293	291	446	446	122	166	253	262	146	139	292	274	400	382	126	126	279	279
CY3079.A.184	121	124	293	291	446	446	122	166	253	262	146	139	292	274	382	382	126	126	279	279
VtSyrah-Ccsauv-2056.178	121	124	291	291	452	393	122	122	265	265	146	150	274	274	400	400	126	109	279	279
VtSyrah-Ccsauv-2056.176	121	124	291	291	452	393	122	122	250	265	146	150	274	274	400	400	109	109	279	279
CY3079.A.183	121	124	293	291	446	446	122	166	253	262	146	139	292	277	400	382	126	126	279	279
OK101	121	121	291	275	446	449	164	164	250	256	150	150	274	274	380	380	126	126	291	291
OK197	124	124	275	275	420	420	120	120	253	253	130	130	259	259	400	400	117	117	279	279
LalBM45	124	124	289	289	446	446	120	120	262	262	153	153	280	280	385	385	109	109	323	323
OK106	121	121	291	291	446	446	166	166	262	262	146	146	274	274	382	382	126	126	279	279
OK18	115	115	273	273	455	455	164	164	231	231	146	146	286	286	400	400	126	126	377	377
VtSyrah-Ccsauv-2056.171	121	124	291	276	452	393	122	161	250	265	146	150	274	323	400	400	126	126	279	279
OK236	124	124	293	293	452	452	151	151	259	259	146	146	259	259	382	382	126	126	288	288
OK187	121	124	293	289	446	420	166	166	250	250	146	146	292	292	425	425	126	126	291	291
OK56	121	115	291	275	449	449	122	151	250	256	139	150	274	250	413	413	126	123	288	279
LalRC212.A.89	121	121	275	275	452	449	120	120	262	256	146	150	316	316	380	380	126	126	311	311
OK12	98	118	271	274	411	431	132	130	299	302	133	124	233	236	380	380	109	109	267	267
CY3079.A.174	121	124	291	291	452	446	120	164	250	259	146	139	292	259	400	382	126	126	288	288
OK173	121	124	291	291	452	446	164	164	250	259	146	139	292	259	400	382	126	126	288	288
OK11	98	118	271	274	411	431	132	130	302	302	133	124	233	236	380	380	109	109	267	267
OK216	124	124	277	277	420	420	120	120	262	262	133	133	254	254	380	380	114	114	279	279
CHFerm	121	121	293	293	422	422	157	157	265	265	150	150	236	236	385	385	128	128	326	326
CHFerm.131	121	121	293	293	422	422	157	157	265	265	150	150	236	236	385	385	128	128	326	387
OK116	121	121	277	277	420	420	120	120	262	262	133	133	254	254	380	380	117	117	279	279
LalDV10.A	115	124	276	289	422	434	124	132	310	310	146	146	268	316	388	483	126	126	305	311
LalRC212.A.91	121	121	275	275	452	449	120	120	262	262	146	150	316	320	380	380	126	126	358	358
OK145	109	109	276	276	399	399	120	120	297	297	130	130	254	254	397	397	123	123	276	276
OK149	109	109	277	277	399	399	120	120	259	259	133	133	254	254	380	380	117	117	279	279
OK150	109	109	277	277	399	399	120	120	259	259	130	130	254	254	380	380	117	117	279	279
OK153	109	109	277	277	393	393	120	120	253	253	130	130	254	254	380	380	123	123	279	279
OK182	121	124	293	291	452	446	120	164	250	259	146	139	292	259	400	400	126	126	291	288
OK181	121	124	293	291	452	446	120	164	250	259	146	139	292	259	400	382	126	126	291	288
