# Supplementary material for: Characterization of Sub-Regional Variation in Saccharomyces Populations and Grape Phenolic Composition in Pinot Noir Vineyards of a Canadian Wine Region
Source: Front Genet. 2020 Aug 31;11:908. doi: 10.3389/fgene.2020.00908 (PMC7489054; doi:10.3389/fgene.2020.00908)
Supplement: Supplementary file 10 [file Table_9.xlsx]

## Sheet: Table S9
mlgId	source	Ind	NB9		L1		L9		NB1		L8		L3		L7		L2		L4		NB4		NB8
SuOK05	isolate	2017_PentictonNaramata_VY09_U_SuOK05	113	113	163	163	281	281	209	209	208	208	229	229	271	271	297	297	308	308	335	335	450	450
SuOK06	isolate	2017_PentictonNaramata_VY09_U_SuOK06	121	121	163	163	218	218	209	209	208	208	229	229	271	271	297	297	308	308	335	335	441	441
SuOK01	isolate	2017_Kelowna_VY10_U_SuOK01	121	121	167	167	218	218	212	212	214	214	225	225	271	271	288	288	308	308	335	335	450	450
SuOK07	isolate	2017_PentictonNaramata_VY09_U_SuOK07	113	113	163	163	281	284	209	209	208	208	229	229	271	271	297	297	308	308	335	335	450	450
SuOK02	isolate	2017_Kelowna_VY11_U_SuOK02	113	121	163	167	266	275	206	206	214	220	229	229	261	271	288	300	302	320	350	350	441	441
SuOK03	isolate	2017_Kelowna_VY11_U_SuOK03	113	113	163	163	218	218	209	209	208	208	229	229	271	271	297	297	308	308	335	335	450	450
SuOK08	isolate	2017_OliverOsoyoos_VY04_U_SuOK08	113	113	163	163	287	287	209	209	208	208	229	229	271	271	288	288	320	320	344	344	415	415
SuOK04	isolate	2017_Kelowna_VY11_U_SuOK04	113	113	165	165	218	218	206	206	220	220	225	225	269	269	300	300	302	302	350	350	415	415
SuOK09	isolate	2017_OliverOsoyoos_VY04_U_SuOK09	113	113	163	163	287	290	209	209	208	208	229	229	271	271	288	288	320	320	344	344	415	415
MLG160	database	MLG160	121	121	165	167	272	287	212	212	208	208	219	229	271	271	288	300	302	320	335	350	415	450
MLG 79	database	MLG 79	113	113	165	165	218	218	209	209	245	245	229	229	275	275	300	300	320	320	335	335	415	415
MLG 103	database	MLG 103	113	121	167	167	173	218	209	212	208	208	225	229	261	271	288	288	308	308	335	344	441	441
Su01	database	Su01	113	113	163	163	272	272	206	206	220	220	229	229	261	261	300	300	302	302	350	350	441	441
CBS7001	database	CBS7001	121	121	165	165	284	284	206	206	208	208	229	229	271	271	288	288	320	320	350	350	441	441
CBS8690	database	CBS8690	121	121	167	167	224	224	206	206	214	214	229	229	271	271	285	285	302	302	350	350	441	441
CBS8696	database	CBS8696	121	121	167	167	284	284	209	209	214	214	229	229	261	261	288	288	320	320	335	335	415	415
CBS8711	database	CBS8711	113	113	167	167	218	218	212	212	220	220	219	219	271	271	288	288	320	320	335	335	450	450
A1	database	A1	121	121	167	167	266	266	212	212	208	208	219	219	261	261	300	300	308	308	335	335	450	450
A4	database	A4	113	113	167	167	284	284	206	206	208	208	219	219	261	261	288	288	308	308	350	350	415	415
A9	database	A9	121	121	167	167	179	179	212	212	208	208	225	225	261	261	288	288	320	320	335	335	450	450
7A6	database	7A6	113	113	165	165	290	290	206	206	208	208	229	229	261	261	288	288	308	308	350	350	450	450
7D4	database	7D4	113	113	165	165	179	179	206	206	208	208	229	229	261	261	288	288	320	320	350	350	415	415
8B11	database	8B11	113	113	167	167	284	284	212	212	208	208	219	219	271	271	300	300	308	308	335	335	441	441
CBS 395	database	CBS 395	113	113	167	167	218	218	212	212	220	220	229	229	261	261	285	285	320	320	335	335	441	441
PYCC6330	database	PYCC6330	115	115	163	163	140	140	194	194	229	229	225	225	271	271	288	288	308	308	326	326	406	406
PYCC6860	database	PYCC6860	113	113	165	165	218	218	206	206	208	208	225	225	271	271	285	285	302	302	350	350	415	415
PYCC6861	database	PYCC6861	113	113	165	165	221	221	209	209	220	220	225	225	271	271	285	285	308	308	335	335	415	415
PYCC6862	database	PYCC6862	113	113	165	165	179	179	206	206	214	214	219	219	271	271	288	288	320	320	350	350	445	445
PYCC6871	database	PYCC6871	121	121	165	165	233	233	206	206	208	208	229	229	271	271	288	288	320	320	350	350	441	441
PYCC6895	database	PYCC6895	121	121	167	167	218	218	206	206	214	214	229	229	271	271	285	285	302	302	350	350	441	441
PYCC6901	database	PYCC6901	121	121	165	165	284	284	209	209	214	214	229	229	261	261	300	300	320	320	335	335	415	415
PYCC6902	database	PYCC6902	121	121	167	167	290	290	209	209	220	220	219	219	271	271	300	300	320	320	350	350	441	441
PYCC6994	database	PYCC6994	121	121	165	165	266	266	212	212	0	0	225	225	271	271	288	294	308	308	335	335	415	415
BMV58	database	BMV58	121	121	165	165	272	272	206	206	208	208	229	229	261	261	285	285	302	302	350	350	450	450
